# Supplementary material for: New Insights into the Biology of the Emerging Tembusu Virus
Source: Pathogens. 2021 Aug 10;10(8):1010. doi: 10.3390/pathogens10081010 (PMC8398659; doi:10.3390/pathogens10081010)
Supplement: Supplementary file 1 [file pathogens-10-01010-s001.zip]

Archive with 1 entries (1 files):
- pathogens-1311271-supplementary.pdf
